# Supplementary material for: Clinical Outcomes of Dual-Beam Particle Therapy in Head and Neck Adenoid Cystic Carcinoma
Source: Cancers (Basel). 2026 Feb 26;18(5):753. doi: 10.3390/cancers18050753 (PMC12984363; doi:10.3390/cancers18050753)
Supplement: Supplementary file 1 [file cancers-18-00753-s001.zip]

Archive with 1 entries (1 files):
- cancers-4129795-supplementary.pdf
